# Supplementary material for: Dietary lipids fuel GPX4-restricted enteritis resembling Crohn’s disease
Source: Nat Commun. 2020 Apr 14;11:1775. doi: 10.1038/s41467-020-15646-6 (PMC7156516; doi:10.1038/s41467-020-15646-6)
Supplement: Supplementary file 4 — Source Data [file 41467_2020_15646_MOESM4_ESM.zip]

Archive with 1 entries (1 files):
- Source Data _FINAL.xlsx
