# Supplementary material for: Dietary lipids fuel GPX4-restricted enteritis resembling Crohn’s disease
Source: Nat Commun. 2020 Apr 14;11:1775. doi: 10.1038/s41467-020-15646-6 (PMC7156516; doi:10.1038/s41467-020-15646-6)
Supplement: Supplementary file 4 — Source Data [file 41467_2020_15646_MOESM4_ESM.zip › Source Data _FINAL.xlsx]

## Sheet: Figure 1
Figure 1A
	HC ileum	CD non-lesional ileum	CD lesional ileum
	0.110654	0.422976	0.41762
	1.06971	0.358309	0.428866
	0.76758	1.24564	0.755428
	0.852781	0.645617	0.188585
	0.881512	1.40873	0.684245
	1.11788	0.563903	0.672761
	1.39409	0.817294	0.510082
	2.25664	0.225596	0.336271
	0.549157	0.820137	0.200545
		0.183542	0.199186
		0.213541
Figure 1B
	GAPDH: anti-GAPDH (1:2000, Cell Signaling Technology, 2118)
	GPX4: anti-GPX4 (1:2000, Abcam, ab125066)
Figure 1C
	HC ileum	CD lesional ileum	CD non-lesional ileum
	0.654131	0.355032	0.436637
	0.967589	0.584683	1.58695
	1.14752	0.251385	1.58296
	0.643243	0.773784	0.609274
	0.757551	0.714714	0.547238
	0.769085	0.596135	0.50946
	1.36429	0.59338	0.966326
Figure 1D
	HC ileum	CD lesional ileum	CD non-lesional ileum
	0.268825	0.585477	0.749575
	0.826265	0.188012	1.51894
	0.899447	0.301811	1.16023
	1.08672	0.281297	0.857587
	0.805812	0.375062	0.842164
	1.11866	0.116709
	0.674171
	1.58794
	0.562594
	0.338154
	0.939651
	1.46035
	0.77207
	0.959601
	1.29277
	1.77357
	1.42481
	1.1823
	1.02631
Figure 1F
	colon healthy	CU non-lesional colon	CD non-lesional colon	CU lesional colon	CD lesional colon
	0.057654	0.221856	0.404014	0.47337	0.317622
	0.552079	0.44723	0.165678	0.131972	0.263718
	0.348515	0.157343	0.569159	0.044886	0.37757
	0.151444	0.372279	0.257045	0.329034	0.358077
	0.175937	0.375828	0.442711	0.345708	0.26525
	0.12109	0.167904	0.421225	0.193903	0.0582082
	0.774867	0.484194	0.351047	0.173265	0.144129
		0.702647	0.0822057	0.158281
		0.170576	0.260041	0.38688
			0.12257	0.249824
				0.269273
				0.260318
Figure 1G
	HC	lesional	non-lesional
	0.824101	0.782201	0.84861
	0.888337	1.15638	0.432287
	1.02355	1.24466	0.840947
	0.576761	0.312721	0.821053
	1.55777		0.560657
	1.12949
	1.31091
	1.44244
	1.31483
	1.56768
	1.30404
	0.295973
	0.224124
	0.50024
	1.03975

## Sheet: Figure 2
Figure 2A
	siCtrl vehicle	siCtrl AA	siGPX4 vehicle	siGPX4 AA
	1.79	3.11	8.52	34.7
	1.87	2.81	10.2	31.3
	1.51	1.47	4.52	19.3
	1.55	1.58	5.45	17.7
	2.66	6.83	27.9	62.4
	1.77	6.91	35.4	61
	0.95
Figure 2B
		siCtrl				siGPX4
	1	7.6722e-05	5.73439e-05			3.67983e-05	3.43341e-05
	2	6.91457e-05				5.57758e-05	5.13242e-05
	4	5.77428e-05	5.38759e-05			6.18872e-05	6.4964e-05
	8	3.6041e-05				7.51431e-05	8.10965e-05
	12	5.24027e-05				0.000144164	0.000162193
	24	9.38034e-05	6.91457e-05	1.78721e-05	1.58855e-05	0.000175043	0.000247549	0.000274306	0.000293993
Figure 2C
	siCtrl vehicle	siGPX4 vehicle	siCtrl AA	siGPX4 AA
	13.6103	33.3104	56.6888	1367.66
	15.3981	33.3104	56.6888	1275.52
	67.964	1286.4	854.552	6270.69
	45.9456	1012.19	582.258	1222.24
	25.8556	74.0234	87.8329	1127.87
	19.6613	42.4246	94.4097	1137.26
	12.7806	66.4208	73.2609	2676.83
	46.7103	99.416	64.2339	2563.6
	104.105	91.2275	42.1506	3138.52
	21.5256	295.625	588.299	3479.34
	25.5428	361.723	617.162	6330.13
	649.635	46.6803	136.577	3474.09
	19.54	56.7738	142.084	658.636
	24.03	988.547	43.6557	1039.19
		257.81	34.5919	5210.73
		180.31	857.425	7459.57
			920.239	951.184
			154.598	844.307
			75.0668	407.187
			23.2607	471.09
			28.831	647.133
			37.3811	819.753
			39.1574	5493.1
			75.5093	4904.84
			86.6889
Figure 2D
		siCtrl			siGPX4
	1	0.000461942			0.000740096	0.000815516
	2	0.00026902			0.000188912	0.000345267
	4	0.000719858	0.000364953		0.000534323	0.00100402
	8	0.000498541			0.00170029	0.0017481
	12	0.000705044	0.000592869		0.00293993	0.00364466
	24	0.000618045	0.000618045	0.000849012	0.00184777	0.00266805	0.00371627
Figure 2E
	siCtrl vehicle	siGPX4 vehicle	siCtrl AA	siGPX4 AA
	2137.88	9806.39	4032.07	19540.9
	1849.36	8567.23	3421.78	28488.9
	2033.81	2483.69	2385.36	18510
	2205.07	2658.84	2317.56	17308.6
	1880.58	2699.56	2565.77	20538.7
	1764.3	2499.55	2440.34	17906.6
	1625.72	3445.93	2368.46	19112.1
	1184.72	4898.27	1589.96	26157.1
	1028.8	4833.85	1813.07	18150.3
	2420.68	5549.98	3775.22	17879.6
	2619.07	5609.08	3999.81	22922.8
	235.6	997.6	2057.31	16866.2
	910.9	2715.6	2258.53	16054.8
	179	556.8	913.708	4041.98
	104.2	1252.7	749.628	3770.49
			570.986	3601.88
			537.453	3577.05
			860.143	4785.99
			1003.13	6337.46
			474.9	7559.1
			2059.3	21692.3
			399.4	5569.2
			555.4	18301.7
Figure 2F
	siCtrl vehicle	siGPX4 vehicle	siCtrl PA	siGPX4 PA	siCtrl POA	siGPX4 POA	siCtrl OA	siGPX4 OA	siCtrl SDA	siGPX4 SDA	siCtrl EPA	siGPX4 EPA	siCtrl DPA	siGPX4 DPA	siCtrl DHA	siGPX4 DHA
	0.27	16.7	0.39	12.5	0.94	11.5	1.39	10.3	3.84	54.8	3.36	57	8.76	75.5	9.68	57.5
	0.82	18.9	4.1	11.8	1.38	11.8	1.35	11.9	4.54	55.1	4.16	40.7	8.12	63.9	9.31	54.9
	0.81	20.6	10.8	25.3	0.76	11.3	0.47	9.15	8.74	69.3	9.26	33.2	2.96	31.3	16.3	30.4
	5.02	7.32	18.3	32	2.71	12.3	0.88	9.61	10.7	54.6	6.42	69.5	2.86	33.5	17.8	46.9
	1.1	9.83			3.5	10.2	4.8	12.3			18.9	75.2	2.92	40.4	13.1	37.7
	0.66	23.8			1.15	13.9	1.04				15.3		4.94		14.9	34.8
	2.57	14.5			1.14		2.8
	1.99	17.3
	2.14	12.5
	0.85	12
	1.66	5.34
	0.63	15.4
	0.53
Figure 2G
	siCtrl vehicle	siGPX4 vehicle	siCtrl PA	siGPX4 PA	siCtrl POA	siGPX4 POA	siCtrl OA	siGPX4 OA	siCtrl SDA	siGPX4 SDA	siCtrl EPA	siGPX4 EPA	siCtrl DPA	siGPX4 DPA	siCtrl DHA	siGPX4 DHA
	5.6409	55.7834	669.97	493.51	12.5179	81.4735	12.5179	68.0674	31.4624	918.045	11.8854	170.363	22.9621	959.645	20.7974	354.673
	36.6727	53.8738	587.99	373.42	16.5973	97.3898	16.7939	45.3451	26.0434	1020.79	7.72193	189.7	63.365	1078.98	20.7974	286.867
	20.5372	45.4269	13.1048	49.595	51.4683	22.0862	42.5851	56.9349	10.7478	1681.12	5.4598	842.686	46.664	1457.81	2.27143	481.474
	11.7518	36.0364	28.3639	56.9288	56.0517	30.2857	35.1416	220.531	7.72193	1715.2	115.123	1044.07	24.173	1657.48	5.13	413.085
	11.3701	33.7022	125.273	108.871	17.5965	212.8	12.2649	111.315			16.8328	302.517		375.236	4.81	2091.3
	42.5851	97.2532	59.6682	35.0688	38.0881	263.02	16.8328	199.26			9.36146	410.741			17.7	901.19
	33.4059	62.677				333.517					12.098	722.19			15.4	2464
	4.70715	41.2235														2336.2
	28.3617	207.975
	2.07831	243.934
	20.72	29.56
Figure 2H
	siCtrl vehicle	siGPX4 vehicle	siCtrl PA	siGPX4 PA	siCtrl POA	siGPX4 POA	siCtrl OA	siGPX4 OA	siCtrl SDA	siGPX4 SDA	siCtrl EPA	siGPX4 EPA	siCtrl DPA	siGPX4 DPA	siCtrl DHA	siGPX4 DHA
	1999.06	3463.85	2318.64	3547.24	2266.35	6958.98	2903.53	7355.44	3036.25	20709.6	3747.91	15129.1	2226.11	15073.8	2183.43	19086.8
	1782.77	4093.92	2923.69	7122.76	2784.3	9939.21	3025.67	6733.08	2945.29	21485.3	2242.03	14948.9	1710.88	17380.7	2431.71	17196.4
	1896.34	4365.33	1657.41	2775.15	1417.38	3145.24	1309.61	2528.96	2382.91	17105.4	2092.15	16838.6	1722.48	7282.92	1417.38	13224.3
	1857.4	4083.03	1482.45	3060.98	1428.21	2917.47	1778.92	2263.5	2309.44	17163.8	2351.36	19603.8	2398.57	11048.4	1471.58	17505.8
	2725.78	3351.56			2602.77	7547.04	2552.55	7482.45	1329.59	18363.2			1709.95	6431.89	2340.9	7022.71
	1580.6	3622.1							4266.28				2413.09	13140.4	2545.47	5588.61
	1277.43	3635.59
	1565.98	4159.18
	2442.23	5554.11
	2388.18
Figure 2I
	siCtrl vehicle	siGPX4 vehicle	siCtrl TNFa	siGPX4 TNFa	siCtrl IL1b	siGPX4 IL1b
	45.8	716.73	5918.29	8204.88	383.99	2251.43
	30.11	429.14	4480.37	7276.15	205.29	1578.9
	49.97	467.25	37895.4	69704	18916.8	28046.8
	40.04	460.85	32092.7	59562.5	1425.87	7476.14
	68.06	4912.82
	70.19	2429.37
Figure 2J
	siCtrl vehicle	siGPX4 vehicle	siCtrl TNFa	siGPX4 TNFa	siCtrl IL1b	siGPX4 IL1b
	544.19	2162.52	8635.84	10203.8	1860.27	4794.67
	1635.48	13461.8	26477.5	32876	16483.3	22936.5
	519.01	2068.07	7974.65	9082.93	1180.19	3976.06
	2141.35	6366	26012.7	30702.2	7336.71	16866.1

## Sheet: Figure 3
Figure 3D
	WT LFD	GPX4 LFD	WT WD	GPX4 WD	WT PUFA WD	GPX4 PUFA WD
	0	0	0	0	5	10
	0	0	0	0	1	6
	0	0	0	1	0	15
	0	0	0	0	2	18
	0	0	0	1	4	8
	0	0	0	0	0	3
	0	0	0	0	0	0
	0	0		0	1	2
		0		0	8	8
				0		15
						8
Figure 3F
	WT LFD	GPX4 LFD	WT WD	GPX4 WD	WT PUFA WD	GPX4 PUFA WD
	0.319008	0.748289	0.621288	0.552227	0.721464	0.789494
	0.384663	0.387338	0.608502	0.878633	0.828745	0.945402
	0.403787	1.11085	0.587774	0.872564	0.663883	0.441046
	1.49658	0.758734	0.974905	0.404254	0.938872	1.20497
		0.642455		0.698985	0.800515	2.02651
		0.698178		0.689362	0.6685	0.863938
					0.784041	2.51228
					0.746907	0.441046
						1.3463
						2.49493
						3.07162
Figure 3I
	WT	GPX4+/-		WT	GPX4+/-
	14.95	14.73		5.1	3.6
	6.68	20.81		2.3	6.6
	11.59	15.06		3.3	5.4
	13.34	26.1		4.7	11.6
	8.63	18.18		3.1	5.4
	8.07	17.46		2.5	6.8
	6.43	16.53		1	5
	5.5	10.02		0.8	2
	5.41	17.74		0.9	4.8
	16.2	13.56		4.9	3.7
	9.74	11.63		1.7	2.5
					1.2

## Sheet: Figure 4
Figure 4A
	siCtrl AA	siGPx4 AA	siCtrl AA Fe	siGPx4 AA Fe
	7.55	19.3	20.2	39.4
	10.6	21.8	21.8	35.6
	7.14	14.4	22.9	52.5
	7.62	15.5	27.7	34.7
	12.7	45.1	25.3	48.1
	9.87	48.1	17.9	57.7
Figure 4B
	siCtrl AA	siGPx4 AA	siCtrl AA Fe	siGPx4 AA Fe
	980.83	3428.33	1309.48	5304.42
	1047.08	2854.97	1310.05	6444.73
	652.048	3420.38	592.263	7430.91
	752.002	3262.62	893.8	4504.66
	95.8233	2853.37	76.1657	2030.62
	107.1		84.5786
Figure 4C
	siCtrl AA	siGPx4 AA	siCtrl AA Fe	siGPx4 AA Fe
	4724.74	16875.2	4495.52	16852.3
	2983.76	18199.2	5932.8	20256.1
	5173.26	11297.4	6101.31	23173.4
	3853.73	14428.4	7549.18	24911.9
Figure 4D
	siCtrl AA	siGPx4 AA	siCtrl AA DFO	siGPx4 AA DFO
	980.83	3428.33	1118.93	1687.89
	1047.08	2854.97	840.93	1588.84
	652.048	3420.38	1132.01	2017.32
	752.002	3262.62	584.677	1931.77
	95.8233	2853.37	87.3868	2161.14
	107.1		166.816	2010.3
Figure 4E
	siCtrl AA	siGPx4 AA	siCtrl AA DFO	siGPx4 AA DFO
	5173.26	6123.81	5698.38	6563.96
	3853.73	5916.19	4203.56	5327.12
	1836.9	17842.7	1911.2	3018.32
	1824.92	17709.2	1489.85	3395.33
	4724.74	16059.8		7944.66
	2983.76	14456.2		9665.06
				7838.08
Figure 4F
	siCtrl vehicle	siGPx4 vehicle	siCtrl atoco	siGPx4 atoco
	2.61	26.8	0.11	0.44
	1.79	28.8	0.11	5.68
	1.9	25	0.072	1.63
	1.75	15.6	0.58	0.64
	3.76	22.9	0.33	1.17
	7.62	23.4	0.6	0.64
			0.46	0.54
Figure 4G
	siCtrl vehicle	siGPx4 vehicle	siCtrl fer-1	siGPx4 fer-1	siCtrl atoco	siGPx4 atoco
	51.1018	881.901	55.1018	144.544	60.2365	312.954
	50.88	763.148	50.4367	83.3274	73.7563	538.335
	59.3416	965.051	66.2981	84.9312	44.6915	420.345
	62.4773	871.006	13.0374	15.4842	33.2031	70.8547
	52.2112	908.233	12.5289	92.8498	16.3866	23.6705
	84.0145	873.544	10.6423	84.6733
Figure 4H
	siCtrl vehicle	siGPx4 vehicle	siCtrl fer-1	siGPx4 fer-1	siCtrl atoco	siGPx4 atoco
	582.973	4528.05	537.074	816.625	910.769	1742.49
	561.239	4238.18	586.787	2753.6	865.047	1674.21
	516.963	4240.54	611.828	2499.02	898.039	911.456
	885.967	6665.43	578.563	2023.08	970.893	737.731
	852.397	7420.37
	927.35	8770.84
	892.954	7072.82
Figure 4I
	siCtrl vehicle	siGPx4 vehicle	siCtrl ML351	siGPx4 ML351	siCtrl PD146176	siGPx4 PD146176	siCtrl zileuton	siGPx4 zileuton	siCtrl NCTT-956	siGPx4 NCTT956
	154.598	951.184	224.758	332.209	150.544	179.092	212.206	199.727	94.6443	601.084
	75.0668	844.307	279.998	38.565	237.384	208.038	98.5842	106.488	63.4179	307.419
	23.2607	407.187	49.5683	32.9514	23.8458	38.565	11.905	17.4241	17.133	505.536
	28.831	471.09	57.6574	50.1658	28.5372	75.5089	27.0693	21.799	22.3834	477.242
	37.3811	647.133	47.1812	46.5851	42.7173	57.6574	33.2462	51.0625	28.5372	581.307
	39.1574	819.753	38.8611		42.4203	63.9838	40.6394	60.0639	39.4536
	138.431	487.664
	19.7554	553.644
	26.1893	689.342
	39.4536	972.714
	144.193	1157.49
Figure 4J
	siCtrl vehicle	siGPx4 vehicle	siCtrl ML351	siGPx4 ML351	siCtrl PD146176	siGPx4 PD146176	siCtrl zileuton	siGPx4 zileuton	siCtrl NCTT-956	siGPx4 NCTT956
	913.708	4041.98	669.982	847.553	893.157	1147.46	833.468	1015.86	977.361	2876.42
	749.628	3770.49	668.461	748.086	700.488	1514.53	689.793	1077.27	768.159	4985.34
	570.986	3601.88	519.481	646.522	649.144	851.993	622.971	776.451	696.56	3022.41
	537.453	3577.05	476.081	862.862	654.394	1106.85	532.312	752.37	563.229	5237.39
	860.143	4785.99	699.205	868.304	1112.5	1197.88	483.714	1160.75	860.143	4580.79
	1003.13	6337.46	819.503	1008.69	925.731	1377.75	803.322	1835.19	939.482	5888.91
	761.976	4577.3
	831.905	5093.42
	602.119	4567.63
	680.711	4933.02
	806.016	6072.87
Figure 4K
	siCtrl AA	siGPX4 AA	siAlox12 AA	siAlox12 siGPX4 AA	siAlox15 AA	siAlox15 siGPX4 AA
	3350.75	22336.5	4439.22	8040.86	3666.87	11603.6
	2461.45	16567.5	6010.21	15744.4	3101.57	11375.2
	2165.69	19212.6	4719.57	9281	3572.29	9936.74
	4625.19	32420.7	3410.67	4440.06	3949.08	17919.9
			4141.83	5556.15	3961.55

## Sheet: Figure 5
Figure 5B
	WT	GPX4 +/- IECs
	1.41696	2.7756
	0.522246	2.16265
	0.909283	1.73244
	0.780679	2.93386
	0.748878	2.85364
	1.10405	0.941349
	1.09642	1.09642
	0.540663	1.01593
	0.575466	1.25946
	0.872243	0.693901
		0.890571
Figure 5E	WT AA	GPX4 +/- IECs AA	WT Fe	GPX4 +/- IECs Fe	WT AA+Fe	GPX4 +/- IECs AA+Fe
	0	0	1	0	0	2
	1	0	0	2	0	8
	1	0	0	1	0	7
	0	0	0	1	1	4
	0	0	0	0	0	2
	0	0	0	0	0	0
	0	0		0	0	2
	0				0	4
					0	0
					0	3
					1	13
					0	1
					0	1
					3	3
					1	12
					1	3
					0	9
					0	14
						9
						6
						13
						8
						0
						8
						0
Figure 5F
	WT	GPX4 +/-
	1.6	6.1
	3	4.4
	1	2.9
	1.5	5
	2.2	1.4
	0.93
Figure 5H
	WT	GPX4 +/-
	1.82721	1.91805
	0.51393	2.12821
	2.56621	2.80819
	1.87858	9.91519
	1.04109	2.38815
	1.3266	0.968414
	1.69477	2.94889
	2.26291	1.33123
	1.00714	4.69532
	1.88715
Figure 5I
	WT vehicle	WT atoco	GPX4 +/- vehicle	GPX4 +/- atoco
	1	1	9	4
	1	6	14	0
	0	0	9	5
	0	0	6	3
		1	13	6
		3	8	1
		0	0	1
			8	2
			0
Figure 5J
	W PUFA WD	GPX4 +/- PUFA WD	GPX4 +/- PUFA WD atoco
	0	1	0
	0	2	1
	0	3	0
	0	4	0
	0	0	0
	1	1	2
	2	4	0
	2	4	1
	0	2	0
		2
		7
		2
		3
		4
Figure 5K
	Vehicle WT	vehicle Gpx4+/-	liproxstatin Gpx4+/-
	1	15	0
	3	12	1
	0	15	1
	1	20	6
	2	12	12
		12	4
		2	1
		9	2
			0

## Sheet: FIgure 6
Figure 6A
	LXB4	LXA4	LTB4	15-HETE	12-HETE	5-HETE
siCtrl vehicle	39.19	0.7	0	326.15	39.33	21.83
siGpx4 vehicle	39.32	0	0.13	569.22	39.4	21.96
acsl4-/- siCtrl etoh	64.05	0.54	0.26	1039.8	57.85	47.1
ascl4-/- siGpx4 etoh	49.22	0.87	0	1527.85	80.87	67.26
siCtrl AA	135.27	7.44	0.76	9504.63	1072.46	3670.79
siGpx4 AA	118.42	11.01	0	8468	686.8	2645.51
siCtrl DHA	42.15	5.51	0	3663.83	568.19	583.06
siGpx4 DHA	13.13	2.05	0	4338.66	472.38	455.87
Figure 6B
	TXB2	6-K-PGF1A	PGE2
siCtrl vehicle	42.04	16.15	1081.85
siGpx4 vehicle	59.27	17.77	1956.48
acsl4-/- siCtrl etoh	112.76	84.33	4519.04
ascl4-/- siGpx4 etoh	123.74	103.39	5955.85
siCtrl AA	498.36	426.47	27475.9
siGpx4 AA	431.44	398.61	27953.2
siCtrl DHA	70.8	51.47	6259.91
siGpx4 DHA	39.94	50.07	3651.9
Figure 6C
	14,15-DHET	11,12-DHET	8,9-DHET	5,6-DHET	14,15-EET	11,12-EET	8,9-EET	5,6-EET
siCtrl vehicle	1.11	4.03	0	0	11.05	12.82	99.73	84.57
siGpx4 vehicle	1.5	5.01	1.57	0	38.88	10.54	145.25	79.39
acsl4-/- siCtrl etoh	2.06	3.51	0	0	24.6	0	228.78	233.7
ascl4-/- siGpx4 etoh	2.12	10.07	0	0	9.08	12.15	251.82	94.74
siCtrl AA	1404.18	878.23	400.89	24.89	1801.47	445.98	671.4	394.19
siGpx4 AA	812.48	754.14	240.99	16.21	1850.24	558.16	518.5	218.72
siCtrl DHA	2478.41	3133.22	1374.39	96.98	6648.23	2349.7	1977.08	1655.59
siGpx4 DHA	1829.65	2542.62	913.63	70.73	5630.3	1830.04	1838.77	1401.31
Figure 6D
	WT siCtrl AA	WT siGPx4 AA	ACSL4ko siCtrl AA	ACSL4ko siGPx4 AA
	328.383	1321.45	5.55569	1.29619
	275.195	1558.94	6.16439	5.55569
	166.794	1862.54	12.2543	6.16439
	437.901	2674.91	171.102	189.44
Figure 6E
	WT siCtrl AA	WT siGPx4 AA	ACSL4ko siCtrl AA	ACSL4ko siGPx4 AA
	2621.19	9686.92	504.362	668.247
	3087.87	9142.08	543.018	1846.13
	2322.57	9616.73	337.996	655.245
	2137.88	9806.39	461.792	1056.54
	1849.36	8567.23
Figure 6F
	siCtrl Vehicle	siGPX4 Vehicle	siCtrl EET	siGPX4 EET
	70.2734	8391.77	77.6785	5155.89
	190.588	11608.2	251.089	4442.87
	531.699	10850.1	51.3907	8362.3
	500.087	9149.91	224.825	7539.64
Figure 6G
	siCtrl Vehicle	siGPX4 Vehicle	siCtrl EET	siGPX4 EET
	611.014	3497.32	95.2939	2907.29
	494.185	6502.68	265.85	3426.17
	728.525	5000	30.5056	4481.29
	460.077	5176.77	34.2569	2839.73

## Sheet: Figure S1
FigS1C
GAPDH: anti-GAPDH (1:2000, Signalling Technology, 2118)
GPX4: anti-GPX4 (1:2000, Abcam, ab125066)
FigS1E
	siCtrl	siGpx4
	0.944496	0.185663
	0.88056	0.267994
	1.01564	0.246931
	0.931534	0.284475
	0.837529
GAPDH: anti-GAPDH (1:2000, Signalling Technology, 2118)
GPX4: anti-GPX4 (1:2000, Abcam, ab125066)
FigS1G
	siCtrl	siGpx4
	1.41399	0.16559
	0.68917	0.24205
	0.91104	0.15059
	1.00473	0.40997
FigS1H
		siCtrl			siGpx4
	0h	0.930647	1.12	0.929355	2.18172	2.61659	1.82169
	2h	1.89372	2.12872	1.80755	8.16873	9.41353	8.02775
	4h	2.38265	2.62921	2.32814	11.8038	12.4776	13.7186
	6h	2.13872	1.99879	2.07249	11.4049	16.2926	18.0025
	8h	1.20376	1.50751	1.22873	19.7253	13.1511	15.9237
	12h	1.62157	1.84906	1.43937	17.4729	20.4779	18.0492
	24h	4.5915	6.33205	4.04645	18.4653	20.7049	18.1298

## Sheet: Figure S2
Figure S2A
ß-Actin: anti-ß-actin (1:2000, Abcam, ab49900)
GPX4: anti-GPX4 (1:2000, Abcam, ab125066)
Figure S2E		WT			Gpx4-/-
	week 1	3.6	3.9	5.7	1.4	1.8	2.5
	week 2	5.9	5.3	6.9	2.8	2.9	3.2
	week 3	8	8.7	7.6	4	5.6	4.4
	week 4	11.8	10.5	10.3	6.4	7	5.9
	week 5	17.5	14.6	13.8	11	8.3	7.5
	week 6	18.4	17.6	18.7	13.8	14.2	10.6
	week 7	17.6	19.7	19.5	14.6	17.7	14
	week 8	18.9	23.7	20.3	17	21.7	16.7
	week 9	19.7	24.5	22.1	18.5	24.6	17
Figure S2E
	WT	GPX4-/-
	100.787	44.0945
	96.5879	46.1942
	107.087	45.8333
	117.585	37.3333
	109.186	34.3434
	96.5879	32.3232
	98.6877
	100
	106.667
	101.333
	98.6667
	93.3333
	109.091
	107.071
	105.05
	98.9899
	96.9697
	94.9495
	94.9495
	92.9293

## Sheet: Figure S3
Fig S3A
	Ileum WT	Ileum GPX4+/- IEC	Colon WT	Colon GPX4+/-IEC
	0.765682	0.508676	0.541419	0.491348
	0.755141	0.560512	0.491348	0.364709
	1.18494	0.537679	1.12102	0.430719
	1.12102	0.427744	0.910555	0.690072
	1.08284	0.760393	1.11328	0.455278
	1.09037	0.580279	1.04595	0.898019
			1.46898
Fig S3B
GAPDH: anti-GAPDH (1:2000, Signalling Technology, 2118)
GPX4: anti-GPX4 (1:2000, Abcam, ab125066)
Fig S3D
	WT	GPX4+/- IEC
	5.54	18.5
	13.2	4.5
	8.59	5.75
	1.52	1.53
	5.6	2.65
	2.32	12.9
	2.26	2.62
	2.26	2.6
	5.14	0.57
	2.1
Fig S3E
	WT	GPX4+/- IEC
	1.97	5.85
	7.2	1.43
	0.85	0.9
	2.9	2.99
	2.9	5.29
	1.47	2.09
	4.84	2.69
	2.47	3.12
	5.94	4.75
	1.25
Fig S3F
	WT	GPX4+/- IEC
	15.2174	2.5641
	5.26316	4.08163
	3.7037	13.4146
	19.2771	17.6471
	6.77966
Fig S3G
		WT Annexin V+ 7AAD-	GPX4 Annexin V+ 7AAD-	WT Annexin V- 7AAD+	GPX4 Annexin V- 7AAD+	WT Annexin V+ 7AAD+	GPX4 Annexin V+ 7AAD+
		2.48	0.38	4.96	2.69	1.84	0.29
		1.41	0.47	3.5	2.61	0.63	0.35
		0.84	1.23	3.63	2.88	0.6	1.08
		1.09	0.62	2.44	3.33	0.44	0.79
		1.59	0.55	6.97	4	1.08	0.6
		2.42	1.95	2.06	3.84	2.02	2.85
		2.43		4.7		1.91
		1.22		3.81		1.11
Fig S3H
	WT	GPX4+/- IEC
	25	15
	20	13
	19	18
	14	16
		20
Fig S3I
	WT	GPX4+/- IEC
	5.5	5.3
	6.8	5.3
	7.3	5.7
	7.5	6.7
	6.6	5.4
	7.6	7
	6.5	6.4
	8.4
Fig S3J
	WT	GPX4+/- IEC
	16	16
	15	17
	14	17
	13	16
	9	14
	11
Fig S3M
	WT	GPX4+/- IEC
	0.104167	2.35135
	0.360465	0.985714
	0.891304	1.43333
	0.71831	0.538462
	0.911111	1.64103
	0.544444
	1.08065

## Sheet: Figure S4
Figure S4A
	WT LFD												Gpx4+/-IECs LFD												WT WD									Gpx4+/-IECs WD												WT PUFA WD
0	1	1	1	1	1	1	1	1					1	1	1	1	1	1	1	1	1				1	1	1	1	1	1	1				1	1	1	1	1	1	1	1	1	1		1	1	1	1
4	1.02381	1.13776	1.04	0.98	1.02	0.966068	1.00435	1.16418					1.14465	1.02222	0.96	1.08	0.988806	0.868996	1.06311	0.960784	1.01				1.21118	1.05422	1.17	1.05	1.24378	1.03896	1.08				1.11765	1.15625	0.98	1.05	1.07009	1.15207	1.02679	1.08154	1.14419	1.04		1.01415	1.09948	1.01	1.16883
8	1.10714	1.21939	1.05	0.9	1.07	1.018	1.08696	1.14428					1.2327	1.05556	1	1.05	1.0291	1.0655	1.09709	1.07843	1.07				1.21118	1.16265	1.17	1.1	1.29851	1.19048	1.08				1.27647	1.25625	1.04	1.12	1.23832	1.23502	1.09821	1.03863	1.17674	1.09		1.12264	1.25131	1.12	1.35065
12	1.151	1.245	1.11	1.07	1.13	1.034	1.13	1.195					1.272	1.101	1.04	1.14	1.104	1.067	1.138	1.125	1.11				1.236	1.283	1.27	1.14	1.343	1.26	1.12				1.376	1.369	1.19	1.15	1.304	1.189	1.232	1.124	1.2	1.09		1.203	1.377	1.13	1.463
Figure S4D
male	female
10	10
18	15
2	8
8	3
15	0
8
[truncated: 16 more columns]

[truncated: 7 more sheets: Figure S5, Figure S6, Figure S7, Figure S8, Figure S9, Figure S10, Figure S11]
